# Supplementary material for: Evolution of DNA ligases of Nucleo-Cytoplasmic Large DNA viruses of eukaryotes: a case of hidden complexity
Source: Biol Direct. 2009 Dec 18;4:51. doi: 10.1186/1745-6150-4-51 (PMC2806865; doi:10.1186/1745-6150-4-51)
Supplement: Additional file 1 — Multiple sequence alignment of NAD-dependent ligases used for phylogenetic analysis. [file 1745-6150-4-51-S1.TXT]

>f1_Ralph189426842 unnamed protein product
------------------------------------------------------------
--------------------------------------------MKVTAQNLNKAKKLYK
QARVAYYE--KAEIMTDAEFDAL-EDSIRRLDPKWDELQ---------KT------GTKV
EVKNKKQEVKLLEFMPSKNKIY--PEH---------VAKYAAKHASVE------------
-------------VWNVSHKLDGTSLQLAY-RGGRPW----KLITRGDGALGKDISFF--
--LPHLVK--IGMIPDHI-------------KTDALV-----------------------
--VVFRCEGIMPVAVFEKKWAG--------KYDNARQLANGVFNR---QDMHPALA----
------D---VHMVVLSVY-------------------------------------GMKQ
GEGIM-YAKRQGFHV-----------VPTRMLKGRLDA--EVLTRLLNK-ER--EASIYE
MDGLIL----VPSPRIMS-YTSPDRPKDITAFKFNDEENAAEVPVESVVWQKTRLHRWQP
KITIKPTFMDGVMVTNVTAHNPAWMKERGIGPGAIVKVLRSGGVIPKIVGVVKKG-----
----------------------------------KFQPP-------PGPYVE--------
-DGRLFRMTEGDASTE--VRGIHHFM--TTLGIELLASKTITKLYEEG-FTTVYDYIDLA
--INGDEG-----RLQTAGIGVKM---------------------------SQKIQAELE
--RVLGSTINLRLLMVASGCFRDGIGRRKLEALEAAGISMRFLLKSSDF---------AL
RGELSKVKGFSDITIEAV---------------IDG--VNAFR-----------------
--------------------------------KWFDEVRELLE-----------------
-----------------VDGSLPKAKKVVTGKLT-----------------GQFVSWTGY
-----RNKDEEQKVEAW-GGTIVPFGSKTTILLYSP-----------SGKTSSKVEKA--
---GS---KAMTWVQLTSKFKI-----------------------------
>Bp_Azovi226942521
------------------------------------------------------------
---------------MQRRIAFSLLLLLPFASPALADSACPDWTAQRAAAELAALAERLR
QWDVAYHRD-GRSPVADELYDQA-RARLADWNRCFPGQA---------DA------SPEP
L-AGSAGPLLHPVPHTGLAKL--DEAA---------VRDWMATRE---------------
-------------DLWTQPKVDGVAVTLEY-ADGRLR----RAISRGDGRHGQDWTAR--
-----VRR--LPALPRQL--A--------ER----RR-----------------------
--LILQGELYWRLPGHVQAEA---------GGRSARARVAGLLAR---D--TLDDG----
------D---AAGIGLFVW----DWPNG----------------------------PADM
RARLD-GLERLGFAE------A--------RRYSRPVADFATARQWRERWYR--EPLPFA
SDGVVLRQGRRPPGER---WRAE-PPHWAVAWKYPL-A-QALAEVRAVRFRIGRSGRITP
QLELQPVRLDDRQIRRVALGSLRRWRELDVRPGDQVAIRLAGQSIPQVDAVVW-RAAE--
----------------------------------RPALPSPDPAAHHALSCWRP------
----------LPGCEEQFLARLDWLGGRRGLDLRGVGRGTWEALLENGRLDDLLGWLELD
EAR----------LAELPGFGERS---------------------------ASLLAERFR
--AARRRPF--PMWLRALGL--PPAGEATL-------PPSWDELAGRGP-----------
-EQWQREPGIGPGRARQL---------------QAF--FAHPE-----------------
-------------------------------------VQALRQ-----------------
------------------------------------------------------------
-----------------------------------------------------RLRAAGV
E--GF----------------------------------------------
>Bp_Desac95930744 unnamed protein product
-------------------------------------------MTYVRRTSTISANSPST
KFHHPNPFLDDHGHMLTQAQKDALKQLTFEHLSLQRLFTLQQQPQTITQLDDAELVEFLT
IANSFYRD--GQPLISDHDYDHIALAELKTRQPSHPFLH---------TV------EPEP
--KFTGKTVELPARMLSTEKAY-TDKE---------LSDWLKRIHKAANEIGRDPAGL--
-------------QFRITPKLDGFAAF----DDGD------RLYTRGDGRRGTDITRA--
-FERGLVV--ANNQPRGL-----------------GA-----------------------
------GEIVVQRSYFAANLAQ--------DYENPRNFQASVVKE---KALEPAVE----
------QALGNQAVVFYPF-----------------------------------------
--------------------------STLPYRVRRSDDLIDSVAALSRE-LR--ASLDYD
MDGIVIEITDDELKTYMG-ATRH-HHRWQIAYKQNQ-E-KAEVKVLQVVPQTSRSGRVNP
VAEVEPTRLSGALIQRATAHHYGMVRDKGIGPDAVIELTRSGEVIPKIIDVVKAV-----
----------------------------------EPQIPASCPSC-DTELFW--------
-DSDYLYCPNNTGCPAQISHTIEHFF-RTLGNIDGFGPATIEKLYTNN-IRTIDAVYGLQ
-----AD------QLEGMGFGPKQ---------------------------SENLVNELQ
--RSRHEVIEDWRFLAAFGV--FRMGGGNCERLLGH--HRLEEIFELSE-----------
-EQIVAIEGFAERTAEVV---------------VKG--FARIR-----------------
-----------------------------------PLFDKLQA-----------------
-----------------LGFNLQRTPLVSELQAS---------GALNPIA-GKLLVFTGT
MTHG-SRDDMKAEAKKL-GAKVGASVTGKTDYLVTG-----------DKVGASKLNAATS
K--GV---EILTEEQYLKLIGTTISSAKEQS--------------------
>Bp_Desal218777900 unnamed protein product
------------------------------------------------------------
--------------------------------------MQDLPSSIADISDPELLGQWLE
KYNEAYRA--GKPMISDAHYDLL-VERLREIAPDHGFLS--AVEAET-------------
--FADKREVRHPAPMLSTEKAY-DKQS---------LERFVERVYKEA--------AQIG
VTD--V-------LFQVTPKLDGLAAR----DDGQIL------ATRGNGYAGYDITNA--
-----LEKGVIPQGGRGL-----------------GL-----------------------
------GEIVAVQSYFQENLAD--------RFEHPRNMVVGIISSDVLNISAKQAL----
------E---DKQVHFVPY--------------------A--------------------
------TLNKWE---------------------GSGKELLENSEKITQD-LI--QATDYP
MDGMVASVMNQDVRDHMG-ATSH-HYRWQIAIKAKG-E-TGVTTVNAITWQVGRTGNVTP
VLEVEPLKLSGATIRRVTAHNAGRIREKGAGVGASIEVIRSGEVIPKLENVLTPSDDT--
------------------------------------LIPENCPVC-ETPLEW--------
-NNDFLKCPNL-NCKARVEQRIRHWF-RILGNADWFGIKTVERLVAGG-FDSLEKIYAMT
--E--ED------FLSLE-FGPVQ---------------------------SKNLAEAIN
--LSKSRPVEDWRFLAAFGI--SDLGEGDSRKILS--FFPLEELLDKTR-----------
-DDIVALHGFGDVTSISI---------------EKG--LKALG-----------------
-----------------------------------PTIRHMLD-----------------
-----------------LGFNLQPTPLKSEMDVS------------SPIS-GKGVVFTGS
METG-SRKDMEENARSL-GANVQKAVTGKTDYLICG-----------AKVGAKKTQKAQD
L--GV---TVLTEQEYLQLVEGGESQSSPEQMSLF----------------
>Bp_Acife218667573 unnamed protein product
------------------------------------------------------------
----------------------------------------------------MSLVHKLE
EANAAYRA--GAPIMSDAEYDAL-VERLRREQPDHPYLQ---------TV------EPEP
ENIFGGAKVRHHAPMLSTEKAY-TESD---------LIRYFSAVTRQA--------ARLG
MDEV---------IYAMTAKLDGLAGSRDR-AHGV------DLATRGNGLQGEDIGKA--
----FARG--LKIVGADV--D--------GP-----------------------------
------GEIVMPKDFFEEHLVPL-------GFKHPRNFMVGFVGADTEKDHHRLVK----
------E---SGMAHFVPY-----------------------------------------
--------------------------ANLPRFYADKDTILRDIAYISED-IR--KNTPYD
TDGIVIEVEEPELRAALG-STNH-HHRWQIAYKTKG-E-TAETTVTGVVWQTGRTGRITP
VIEIDPVELSGATIRRATAHNFQKARKDGLGVGSRVTMIRSGEVIPFIMDVLSPA-----
----------------------------------PLDVPTACPCC-NGPVEE--------
-DGEYLTCVNP-HCEAQAEGAISHFF-KIMGTADGFGPKAVEKIVAAG-ITDILAVLDMT
-----RA------DFEGMGFGPGQ---------------------------AENLEREMK
--RCMSTPVEDWRFLAAFGI--RYLGRGDSKALLCA-IGGLDALNGITP-----------
-AQIMAIDGFAEKTALCI---------------AHDLTWRWME-----------------
-------------------------------------IEAVRD-----------------
-----------------RMEAPLVSSAPAGDIGT------------LPLA-GMSLVFTGT
FSK--DREVMETQAEAL-GAKVQSGVNGKTSVLVIG-----------EKPGASKTTKAAA
L--GT---PVWTEAEYLLRIGG-----------------------------
>Bp_Marsp126669208 unnamed protein product
------------------------------------------------------------
----------------------------------MSNLATLNTADSLSGISTRQIEESLE
RANDAYRNT-DDSIISDSDYDAL-IDELARRDPGHALLT---------EV------ESEA
--DFGAGKVRHQIPMLSTEKVK-TDSE---------LSAWVRRVESAA--------QNIG
IRTPV--------LLSVTAKLDGMAGRL---KDGVLA-------SRGDGLTGNNITHI--
-----LPK--LVVHGVGD------------------------------------------
------GELVMIQSYFDEHLSE--------EFKHPRNVVTGAVGA---D--TPRPA----
------A---MKALNDHSI----HFVSF------TTL--T--------------------
------------------------------RIDSRTDTIVAQLPEIREY-LL--GNTPYP
TDGLVLAVESPELRKELG-STGH-HHNWMVAAKTVG-E-TATTAVVGVQWQIGKTGRLTP
VIQLKKVTLSGAVIANVTGHNAGKVEEMGIDVGAMATITRSGEIIPFLVSATPAPNGA--
------------------------------------SLPTHCPAC-TEHLKR--------
-RGDFLVCINN-ECEGRRHARLHHFF-NIIGSIDLFGPVACDKLIAAG-VRSIQEVFAIT
-----AA------EFEAMGFGPGQ---------------------------SANLVAELE
--AAKTRPVDDFRVLAAMGI--SNLGRGDSKKLLRH------------------------
-TALKDIPF---------------------------------------------------
------------------------------------------------------------
------------------------------------------------------------
------------------------------------------------------------
---------------------------------------------------
>Ea_Dicdi111226523 unnamed protein product
--------------------------------------------MFRQQSKYLKTLFLNF
KNSNIINNNNNNNNNNILKSSKFTTTTSTINNNNNNNNNNNKKNNNNEIIEIEELRNKIN
RYNDLYYNK-SKSEISDFEYDKL-FKRLEILEKKFNQQT--ITNQVGAPI------SDYS
--NNRGLKFRHKSRMLSLQNTY-SKDD---------IIAFKNKIEKFLLKKQTSQQQQPQ
QQI----------EYSLELKYDGIGISLVY-ENNKLK----RVLTRGNGEIGEDITTNAL
QFIPSLKN--LLTLPSNL--TVFILFLILKY----KD-----------------------
--FEIRGEVVLNKSYLKIINKLKLDNNDQHQYKNTRNIVSGILRKSIEE--DANDSLNIE
PILLLNE---QMKFDFFPYFFIPTNNNNNNINNGENENENDNEKENDNEMIIDDERCNTQ
SKNLK-LFEKMGFQIDNGSNTVVTLSTGGGGNNNDIKNIEEFIKEWELK-KR--ENHNWD
IDGIVIKVNDINIQRILG-DINR-SPRWAFAYKFGA-K-SEISTIKDIVLQVGKSGRITP
VALVEPIQVHGVTISRATLNNLSYINKLNIKIGSKVLIERAGDVIPKIITNLDDNINNTN
TNTNTNNTNNIESLFKC-----------------NENGNILCPCNLKSELVNRV------
-GYVDYFCVAE-NCPNQLVQQISWFVDKKAMNIQGVGKSQIQVLLENQLIEDFGDLYELY
QFK--EK------LLSLKGFSHTK---------------------------VNNLLESIE
--DSKSRGL--ASLLCAIGI--PGIGSSNSKILSEK-FQSLDNLINSPS-----------
IESIELQSGLGRQTSESI---------------FNF--FNPLD-----------------
---------------------------QFEKQYLDYLIFKFKS-----------------
-----------------NNLKLTHNNNNDNNEEIGNNNNNNNNENNNSFLSNKYIVITGK
FKLG-DRDFVKDFIQRKFNAKVQSSINSFTQILLIG-----------EKPAIAKLNKANE
L--GI---QIKSENELDIKH-------------------------------
>Bp_Plepa149924280 unnamed protein product
------------------------------------------------------------
--------------------MAPTAKQVDSAAPDVSGLDTAAIEAGLPSFDADTLAALIR
RTNHEYWNL-HAPTIPDPVYDRL-VEGLRRLDPAHPVLDELGEATPEGPVIEADATASIP
PAERLGAPVRHTRAMLSLDKCY-GPED---------LYSWTEKFEG--------------
-------------EVLVMPKMDGVACSLRYDAEGKLF----LAATRGNGSEGEDITVN--
-----VLE--VEDVPQQL--DPAAFAELPGPDGAAPA-----------------------
--VEVRGELFMKLSVFERYKE---------QYSNPRNLTAGAIKH---K--ERGKT----
------K---AYTLSFYAY----DL---------QGT--E----------------LPTE
REKFA-SLRALGFAV------EE---CDFVPR----GELQAAYERW-SA-RRSADEIDYE
IDGVVYRASEVAEQRRMG-ETGH-HPRWSMAYKFQG-D-TGTTTLEEVLWSVSRTGTITP
VAIFKPIELSGAMIARAGLFNLNHFDELGLTAGAAIEVTRRGGVIPYVERVVT-PGAE--
-------------GE-------------------TFDIPKRCPAC-NSEAVRRK-----K
RDGEFLYCSKPEGCGSARLGELQHFA--KVVDIQGFGPKVVTQAVDAGLLSSPADFYTLR
--V--ED------LEEFDRLGRRS---------------------------AENLVAQVD
--AHRRIEL--PIFLQSLGI--DHLGKQNAVLLANE-FRTLAGVRGVSR-----------
-EALLEVKGIKDAIADAL---------------LAG--LETRA-----------------
----------------------------------EL-IDALLE-----------------
----------HVTVVDLPERDPEAEAEAAAAAAE------------GALG-GKTFLFTGA
LEAF-TRKQAQEKVEAN-GGVPASGVSKSLDYLVVG---------AGKGAKSSKQKKAEK
LIDGGAALKVISEGDFL-AMIGE----------------------------
>Bs_Borhe187918415 unnamed protein product
------------------------------------------------------------
-------------------------------------------MIEDVEDEILRLKNIIK
RWNREYYVD-SSPSVGDLTYDKA-LLRLQDLESKYPEYK--TLDSPTFRF------GSDL
--LNDFEEVKHSFPILSLDKTY-DIKG---------LSLWIEKMVLES--------AISG
LHT----------GISVEPKIDGCSIVLHY-KDGILE----KALTRGDGRVGNDVTEN--
-----VKT--IRNVPLRI--D--------EK----IE-----------------------
--LVLRGEIYITKENFLKINRTLK----N-PYVNARNLASGILRR---I--SSKEV----
------A---NFPLDIFVY----DILY-------SSL--K----------------LNTS
HDAFD-KLKQFGFKV------NPF--CEFFGGKNLEAGIIAHVKKI-EA-LR--DSFEYE
IDGVVLKIDSFILRKILG-STSH-HPKWSIAYKFES-C-TGMSKVVDIVVQVGRSGKITP
VAHVEKVLVAGASITNASLHNQDYIDFVGLNVGDIVVISRRGDVIPAVDLVIEKLAVG--
----------------------------------SFKIPSNCPSC-KMTLIKEG------
---AHLFCVNR-HCSCRIIEQVKYFCSKKCMNIVGLSEKTIEFLFEKKFISSEVELYTFN
--C--DR------LINLKGFNLKR---------------------------INNLKRSIE
--DSKSRPF--RKLLLGMGI--KDLGENTILVLINNNLNSFDTISTLCK------NKEAA
LAKLLKIKGIGERIALNI---------------IEA--FNDKT-----------------
--------------------------------ILDK-FNFFKE-----------------
-----------------LGLKMEEDNT--NDAVY------------DSFLFGKKFCITGS
FKGY-SRDVLIEKLTKK-GAVFSRSVTKCLDFLLVG-----------EKFG-LKVQKANN
L--GIKTFSLFDIKDFV-DLDD-----------------------------
>Bs_Lepbo116329958
------------------------------------------------------------
-------------------------------MSKKKKTYQNTLSEKEAKKVIAKLADEIR
HHQYLYYVK-NQPEISDFDFDQL-FKRLRDLEEEFPQFK--DLNSPTLVV------GSDL
--DKDFEKFQHKLPVLSLINTY-NDDE---------LLDWVNKTDPDG------------
-------------LYSVEWKIDGASIVLYY-ENGMLK----NGVTRGSGGIGDDVTDN--
-----IRT--VRNIPLRL--P--------EP----IT-----------------------
--VYLRGEVFMTFKDFEEFNELSS----G-KYANPRNLSAGSIKQ---K--NSADT----
------A---KRPLRIFTY----DATFP-------GFTKK----------------FKTH
QQILS-KLEKLTFP------------VPPDTVFVNGSKIAETIKDF-KK-KK--DTLGFP
TDGLVIKLNDISKRDAQG-YTSH-SPRWARAYKFDA-I-MKESRIVDITYAVGRTGKITP
RVEIEPVNLAGTTVTFATLHNQDYIDELGVGIGAIVRVAKRGEIIPAVEEVITPGKD---
----------------------------------VFKIPDYCPSC-KTKTIKKE------
-NLVDLFCPNP-DCPDRVKNGIIFYCQRKQMDIEGLGDKQIEFLYDHGYIRSIADLYDLK
DQK--EK------LMEEEGFGEKS---------------------------LAIIFNGIE
--HSKQKDF--RFLLPSIGL--PELGHKVTELLIEHGIDSIDEILSIAK-------DKKR
ISSLLEIPGIGPSTIKAF---------------EEN--FSDKR-----------------
---------------------------------ILKLIARLKN-----------------
-----------------AGLKLKADPIKVSDQ--------------QPFA-GQSWCVTGS
FENFQPRDKAMDLVVYY-GGRKVSAVSSKTTHLLAG-----------PGAG-SKLEKANE
L--GI---VVYNEKQFLDLLKSLKINFKNTI--------------------
>Bp_Sorce162452733 unnamed protein product
------------------------------------------------------------
-----------------------MTQAHHDDAGARNALQGGLATDPKHKARIEELAERIE
KYRASYYA--GHPEISDAAFDAL-EDELRALDPAHPVLA---------RV------GSAS
L-ITEWEKARHEIPMGSLNKVV-SEDE---------LLGWVARCDEILVKDGHGDGGTGA
APPAPGSISSVAGDLFVAEKLDGISIEVIY-KGGKLV----DAITRGDGEWGERITAN--
-----VAR--MKGIPSRI--R--------EK----GR-----------------------
--LSVRGEIILRLSDMKRHFP---------GVTSPRNMAAGAAKR---F--DGQGA----
------E---HCTV--LFY----DVADH--------L--E----------------IPTC
RARFA-WLRELGF-------------ATPQTAHGSVEDVVKLYRRYSSE-LR--AGLDYE
IDGLVVYVDSLHVQGLLG-DVNR-RPRGAVAFKFAS-P-AKVTTVVAIQWDTGPSGRVTP
VAIVEPVELAGANVRRASLHNSANVRSLGIGVGDEVLVSRRNDVIPYVEEVVE-KRGP--
----------------------------------VAVPPSVCPVC-SAPLVV--------
-EGEYLLCRNA-ACRALIEGRIHNWI--DAIGALEWGDKLIEQVVAAGLVREPLDLYKLT
--V--KS------IADLDRRGEKS---------------------------ATKCLEQLK
--SRLPLAL--PVFLAALGI--EGFAIQTARLLVSAGYTTIEKLLAAGE-----------
-DELAGIPGLGAIKAASI---------------VRG--LRARS-----------------
----------------------------------DE-IGRLLA-----------------
-----------------AGIVPVAPEA------E------------GPLA-GLTFCFTGA
GAR--PRGELTHLVESS-GGRVLNSVTKELNYLVIA----------DVASTSSKAVKARK
Y--GT---KLITEDDLD-KLIAERRGG------------------------
>Bp_CanBl33519955 unnamed protein product
------------------------------------------------------------
--------------------------------------------MKLIKNRVQILRERLN
YLEYLYYVK-SESKVSDEEYDIL-LEELRQLEFKYPYLI--TKSSSTQSI------SNVC
--DNSLNRIRHQKPMLSLNSIR-DKSQ---------LLLFDKRIKYKL---SNHYNINQN
LI-----------VYCCELKIDGVALSILY-KQGKLV----HAATRGDGKIGENVTKN--
-----VNA--IDSIPKNLKKN--------NNEILPDL-----------------------
--LEIRGEIFISKLSFSKLNQEMLSSGKK-VFSNARNAASGSLRQ---L--DPHVT----
------E---LRSLVFCCY----GISYY----AGLKQ--L----------------PNSH
WGRLK-LCNRWGLSI-----------NNYIQIVSGIDPVLEYYNYV-RK-IR--SELEYQ
IDGIVIKIDNCIYQDQLG-CGFR-APNWAVAYKFPA-E-LKLTKLNDVVFKVGRTGLITP
IAYINPVVIGNVIIKKVNMHNVNEVKRLNLMIGDTVIVQRSGDVIPKILKIIL-ENRV--
-------------DNAK-----------------FIKIPEFCPSC-GSILKVED------
NKSSVLRCLAKLTCLAQRKSALKHFASRKAMNIQGMGSRVINQLVDKGLICTPVDFFSLS
--K--EK------LLCLDRYGEKS---------------------------AERLLQSIL
--IAKEITL--SAFIYALGI--PGVGESVSNKLAYM-YRTIENLMNADL-----------
-QSFLQLKFIGKIAAMNI---------------YSF--LHQSD-----------------
--------------------------------NYNN-IQGLIR-----------------
------------------------------------------------------------
------------------------------SNLIFK------------------------
---------------------------------------------------
>E9_Ostlu145356969 unnamed protein product
------------------------------------------------------------
------------------------------------------------------------
MHDGKYYND-AEPVISDSEYDGM-RARYDAIAAAHPTAA--KAGGARARV------GATP
DGASGLEKIAHAVPMRSLGNAF-DVGQ---------VEAFMKRVEKLRGETEGEAATTTA
I------------EYCAEPKVDGASASLRY-ENGELV----YAVSRGDGEMGEDVTRH--
-----LIG--ARGVPMKL--A--------EPYP--AV-----------------------
--LEIRGEVHVADEDFQRVNAERAATGLR-VFKNARNAAAGAMRT---L---VVDD----
------N---QMPLRFLAY----GWGAVGASNEETNA--P----------------WRTQ
SEFLSAFLPAQGFDA-----------VPFLGVAKTIGELIEAYDAL-EI-AR--PTMPYE
IDGVVYKVNSVELQTALG-ADAR-QPRWAIAHKFTA-M-SAVTTLRAIEIQVGRTGALTP
VALLDPVDIGGASISRATLHNFDEIARKHLKVGAQVTVERAGDVIPRVVSLAGDDLAE--
-------------ASAYAEDIKPLP---------EWLPPSKCPDC-GSSVVRAPLSASKT
AMGSIVRCTGGLKCPSQSMERLLHFCARDALDIRGLARGTLETLHREGVVKTPADIFTLE
RRFGPDSGDAVPTWWRYAGVKNSK--------------GEIKHGSDGLKQSAVKLFQAIE
V-RRQGVPL--HRFIYALGI--PNIGAHTAKVLATH-YGSLAAFKKAALAAAKGGPASLA
HAALTHVDGVGPVLAQSL---------------VDF--WGEPGNAFIVDEIIATGVVVLD
ADASS----------------------SKNQPSPRF-AEPASS-----------------
-----------------SSVSPTPSPTVPSPEPT------------ADLR-GMKILFTGT
IDGF-SRDDVHDLIRAA-GGDVASTLSRKTALVVAG-----------VGAGPSKLAKARD
L--AV---PIVDASRFVSALTSGDGSLPL----------------------
>Bf_Bacth228982993 unnamed protein product
------------------------------------------------------------
----------------------------------------------MIEQKIKQLREEVM
KHDLLYDE--GTPIITDSEYDQM-YYELVSLEEKHPEFA--DENSPTKRI------YSVV
--VDSLKKIKHSTPMLSQDKGH-TEED---------IVKFANKSDD--------------
-------------EIIAGDKEDGLTIVLKY-NNGIYY----EASTRGDGYIGEDVTHT--
-----VRT--ITNLPKKI--S--------FK----GY-----------------------
--LEVRAESVIPFSEFERINVDG-------KYKSPRNLVSGSVRT---L--NANIA----
------K---ERGLSIIAF----DLVKA------EGI--T----------------FEKD
TEQLE-FLKEQGFNV------VPY--KVFKNTPEGIKELIQYCLTYNKE-VR--PTIPHM
IDGLVLKFNNLAVRESLG-YTSK-FPRWGFAFKFDS-L-DATTKLLNIVETVGKSGQITP
NGIFEPVEIDGVTIQKASLANYDNIKERDIRIGDTIVVARANDVIPQIVSAVT-ELRD--
-------------GTEK-----------------EILPPTCCPVC-KGEVVKEE------
-DNVHYFCINS-TCSAQQERILKHFVSRNAMNIDGLGAKTVETFYEKGILSSISDIYTLK
DNL--DK------LSVLRGFGEKK---------------------------IQKMLSGIE
--ESKHVPL--SKFLYALAI--PNVGSSTGKDIAKK-FKTMRHLIELSK----D--PVVL
KTELMKIDGIGETVASSM---------------VSY--FEESH-----------------
--------------------------------NIEL-IEFLYS-----------------
-----------------IGFTMMEEVE--EIIAS------------EEIE-GKIFVITGS
LSK--PRNDIKKEIEAR-GGKVSGSVSAKTNFLVLGGYNHVTGELPEKETNSSKYKNAVK
F--EC---PIISEEELFAKMQ------------------------------
>Bf_Cloca255526475 unnamed protein product
------------------------------------------------------------
-----------------------------------------MSTIDTKKEQIEKLVEELN
KYAQEYYLL-DNPSVSDKEYDLR-YDELLKLEKETGIIL---PYSPTQRV------GDNI
--LKEFQKYTHKGKLWSLDKSQ-TVQG---------IIDWHVRNKKAVDDYNSTHEEKLP
QL-----------EYVITKKFDGLTINCTYDENGILI----KAATRGTGEVGEDITAQ--
-----ART--IMSLPLKI--N--------NS----NV-----------------------
--IEVHGEAIMTREAFEEYNKSAA----V-PLKNLRNGAAGALRN---L--NIKET----
------A---RRKLSAFFY----DVGYN------EGA--P----------------FKTY
FEMMN-FIKNMGFPL-----------DNYIKICSSIEEIENELKYV-EE-IR--SELNYD
IDGVVIAINDMKTREILG-YTIK-FPKWAIAYKFEA-E-EATTKLLDVEWNVGRSGRVTP
TAILEPVELAGVTVKRATLNNMDDIKRKEVRIGCSVFVRRSNDVIPEIMGVVQ-DTLE--
-------------GSI------------------EIQAPEKCPYC-DSEL--VQ------
-DGVHYFCDNTLSCKPQMVKSIVHFGSREAMNIEGFSEKTAEQLFEKLEIKSIPDLYRIK
--K--ED------LMQLDKFAEKK---------------------------AQNLVNAIE
--KSKNCSL--ASFIYALGI--PNIGKKTATDLVKN-FKSLDNIIQSSE-----------
-EELVSIQDVGEIVAKSI---------------IEF--FNEDK-----------------
--------------------------------IINS-INELLE-----------------
-----------------LGVKPIFEEE--E-VSK------------SLFS-DKTVVVTGS
LENY-TRTTIKEKLQSV-GAKVSGSVSKKTDYVLAG-----------KEAG-SKYDKALE
L--GV---KIINEEEFE-KMLSKL---------------------------
>Bu_Lepbu257125939 unnamed protein product
------------------------------------------------------------
----------------------MNLFNQDENNKKQNINNEKNINFSKIQEKYKKLRNEIE
YHNNLYYNE-DNPIISDMEYDAL-MRELKQLEQEYPELLENSENSPTKKI------GGTA
--SEKFSKVRHRTPMLSLSNTY-NISE---------IEDFDKRVKKIILSQIDENKNNDE
NL-----------EYILELKLDGLSISLIY-ENGELV----QAVTRGDGQIGEDVTEN--
-----IRE--ISSIPKKL--K--------DP----VS-----------------------
--LEVRGEIILPISNFNRINQEREDDGED-VFANPRNAASGTIRQ---L--DKTIV----
------A---DRGLDCYLY----YLVNA------ENY--G----------------INTH
LESIE-YIKNLGFQT-----------TGVFEKYTDFTELEKSIDKW-HD-KR--KTLDYE
TDGLVIKVNNFALYETLG-YTTK-SPRWAIAYKFPA-E-QVKTKLTDVTFQVGRTGVITP
VAELEAVNLSGSVVKRASLHNFDEIRRKDIKIGDNVIVEKAAEIIPQVVNVVF-DDRT--
-------------GKEI-----------------EIQEPTNCPVC-NSELSHEE------
-GLVALKCHNP-LCPEKVKRQIAYFVSRDAMNISGLGDKIVEKFIELGKIKTIVDIYSLE
KYR--EE------LENLEKMGQKS---------------------------VDNLINSIE
--SSKTRDF--SKVLYALGI--PFVGKFNANLLTKT-FKNIENLKNQSI-----------
-ENLLAVKGIGDKVAVAV---------------NTF--LNDEN-----------------
--------------------------------NWKI-ITDLQN-----------------
-----------------IGLQFAIDETNLEKIAD------------NPIK-DKNFLATGK
LQKY-KRNDIKDIILSK-GGNYLSVVSKNLDFLIAG-----------EKAG-SKLEKAEK
L--GI---RVLTEEDFEKEFLENINENI-----------------------
>Ae_Natph76801093
------------------------------------------------------------
--------------------MEEPEDNPYIRDPPLDFEPVDELDAASATRQVETLREAIR
FHDYRYYQL-ADPVISDRAYDQL-FERLERLESKFDRSS---ATSPTQRV------GGEP
--LDELETVEHVAPMRSIESSV-EVDD---------IRDFDTRIQERL-----AAAGYEG
PV-----------RYLCEPKFDGLSVELVY-EEGELS----RAATRGDGQEGDDVTAN--
-----VRT--IRSVPLTL--D--------GDCP--SF-----------------------
--LAVRGEIFMPKDAFQEYNRERLERGEE-PFSNPRNAAAGTLRQ---L--DPSVT----
------A---ERPLDCFVF----DILDD------GGR--G----------------FETR
MAEHE-AVESWGFQV-----------DDHTARVDDIEAAIAFREEM-LD-GR--ASLDYE
IDGIVIKLDRKDACALLG-ATAR-APRWAYAYKFPA-R-TEETTVRDIVLQVGRTGRLTP
VALLDPVEVSGVEVSRATLHNPQQIAELGVGIGDRVTLKRAGDVIPYIEAVVD-SERE--
-------------A--------------------HFEFPDRCPVC-ESPL--ER------
-DGPLAYCTGGVACPAQLRRAVEHYASRSGLDIEGLGESAVDQLVDAGLVERLPDLYDLS
--V--AD------VAELDGWGRTS---------------------------AENLLEELE
--ASTEPPL--PAFLSALGI--PGVGTTTAADIARE-FGTLDAVMDATA-----------
-EELRAVDGIGPTLGGEI---------------AEF--FDSDR-----------------
--------------------------------NQQV-IEQLRK-----------------
-----------------RGVDPEPAE-----TAG------------DALS-GQTFVFTGS
LDGL-TREEAHELVETS-GGTATGSVSGNTDYLVVG-----------DSPGQRKREAANE
H--GV---ETLSQSDFE-SLLESHGIEI-----------------------
>Ae_Halwa110669547 unnamed protein product
MIGRLVVTLKQIHMGEAIFTDMHMSTTISDSIASMISRINDIVITVAPSGDSNDSHRHSQ
IICDGGRTIQPLDDSSETTLAYADPNNPYLSNIDGDFRPIEQLSEEAAVEQATQLREAIR
EHDYQYYIR-ASPIIADRAYDIL-FDRLQALEDIF-NLD--TEASPTRRV------GGEP
--LDELETVEHVTSMLSIDQST-AVDS---------VRDFDERVRDVV-----------G
DL-----------EYICEPKFDGLSVEVIY-EDGEYI----RAATRGDGNRGDDVTAQ--
-----VET--VGAVPLKL--H--------GDYP--SY-----------------------
--LAVRGEVYMPKAGFREYNRERIECDEK-PFANPRNAAAGTLRQ---L--DPGVV----
------A---ERPLSCFFY----DILDA------TEL-------------------PPDQ
WTTLN-DLQSWGLRT-----------NDRISRVDSIDDAIAYRDQL-KA-AR--AELNYE
IDGTVIKVNDRGNREILG-ATSR-SVRWAFAYKFPP-R-AEITHITDIVVQVGRTGRLTP
VALLDPVDVGGVTVSRASLHNPEEIKRLSVNSGDEVRVRRAGDVIPEVAEVTQKRATG--
----------------------------------TFNFPNQCPIC-HSSVEQ--------
-DGPLAFCTGGLTCDAQLVRTIVHYGSRSALDIDGLGEQRVEQLVESGVIGELADLYTLS
VAD----------LSKLDGWGTTS---------------------------AENLIQAIS
--ETQTPSL--TDFLVGLGI--PEVGPTIARNLAGT-FDNFDAIIDADE-----------
-AALREIEDIGPTVSTHI---------------SEF--FTNEQ-----------------
---------------------------------NRAAIDNLLS-----------------
-----------------AGVTPQTQQSTATTN--------------APLS-DLTFVFTGS
LSV--PRTTATTYIERH-GGNATGSVSSNTDYLVIG-----------DNPGSTKRIDAER
N--DV---PEIDETEFTELLAEHDDTLTWPP--------------------
>Bp_Ricfe67458584 unnamed protein product
------------------------------------------------------------
-------------------MLFLINTTKSLKKHDFLMQNIDLISEEEAKKLLEELADKIA
AYNHAYYIE-DNPLVSDSEYDQL-FNTNLKLEQKFPHLV--LENSPSKKI------GAKI
--TNKFAKITHQIPMLSLSNAF-DEQD---------VRDFVDRIKNFL--------RLDE
FA-----------PIFCEPKIDGLSFSAIY-KNGLLT----TGATRGDGYVGEDITAN--
-----IKT--IKNFPHKI--D--------NAP---EF-----------------------
--LEVRGEIYIEKQDFLNLNKEQEEQGRD-KFANPRNAAAGSLRQ---L--DASIT----
------A---QRSLKYFVY----SGGVT------EQN--L----------------ASSQ
EQLLI-KLKEFGFSV-----------NEISKLTNSEEEIFTFYEYL-KT-NR--ENLPYE
IDGVVYKLNDFALQNRMG-FIAR-SPRFATAHKFPA-I-IGRTKLLSITVQVGRTGTLTP
VAELEPIEIGGVTVSRATLHNFQEIMRKDVRIDDYVFLQRAGDVIPKITGVDI-GKRP--
-------------NDTI-----------------AFDTPLFCPSC-NSKLHYAP------
-EDIIIRCDNGLNCPAQNYERIRHFVSKNAMDIEGLGRKQVEFLIDKGLISNPLDIFFLK
--E--KNDSSLTKLENMDGWGKKS---------------------------VENLFKNIE
--QSKNVSL--PRFIYALGI--RHIGEQNAKLLARE-FGSYANFIAQMELLSKN--DLDI
YQKLNDLEGIGDKILVDI---------------IDF--FDVKE-----------------
--------------------------------NTTL-IKKLGE-----------------
------------------VLNIEDYKE--T-REQ------------SSLT-GKIIVFTGS
LPTI-SRAEAKATAEKL-GAKVAASVSSNTDLVVAG-----------VDAG-SKLKKAKE
L--NI---KIIGEEEWL-TLIKNV---------------------------
>Bs_Brahy225620892 unnamed protein product
------------------------------------------------------------
------------------------------------------MNIEEAKQRIEQLTETIN
YHNKLYYTD-DNPEIEDYEYDKL-FRELENLEREFPELK--KDDSPTNKV------GGTI
--LEKFEKFEHPIAMYSLSNVM-NEEE---------FLEFDNRMQKEL--------NQSK
I------------KYTVENKFDGLALELIY-EKGKLT----VASTRGDGQVGENVTNN--
-----VKM--MSNVPKSI--K--------EK----KK-----------------------
--LIVRGEALITKKDFEALNKEREELEEI-PFANARNAASGGLRQ---L--DSAES----
------K---KRRLKFFAY----QIANY------KDF--D----------------LTNE
YKSME-FLSELGFT------------VEGVHPNIDAKKVLETYYDI-QE-KR--SKMDYE
IDGLVIKVDDVKHQEKLG-FLSR-APRFAVAFKFKP-E-EKETVLKNIEVQVGRTGALTP
VAKLEPVQVGGVTVSNVTLHNPNEIKSKDIRIGDTVVVIRSGDVIPKITRVVL-EKRT--
-------------ADSK-----------------PFEFPKKCPVC-GGDTAVTD------
-GDVIVRCINE-ECPSKITRYIEYFVSKPAMNMERIGKEWIAVFTKSGLVKTPADLYKIT
--R--DD------LFKFERMGEKL---------------------------AGYMLESIE
--NSKNTTL--KRFIYALGI--RQVGETTADLLAKY-FTSIENFKKATI-----------
-DDLQNIEGIGEISAKSI---------------YDF--LHNEK-----------------
--------------------------------TLKL-IDDLLA-----------------
-----------------SGVNPVFEKV--V-TVE------------SPLT-GKNVVITGS
IEGF-TRNSAKEAAERL-GATVQSAVSKNTNILIVG-----------EKAG-SKLKKAQD
L--GV---EIMEADEFI-KLANG----------------------------
>Bp_Bdeba42521704
------------------------------------------------------------
----------------------------MPDAFCRDWTSEMGANYSMSKKRHEELKKIIS
EHDHNYHVL-DKPTITDYEYDQL-FAELLDIEKNPKGLD--LSDSPSQRV------GGTV
--LEGFTKAQHRLPMLSLANSY-SPED---------IFEFDERVRKFL--------NTED
PV-----------EYLCELKFDGLSMELIY-ENGQLV----RAITRGDGTVGEDVTHN--
-----IKT--IKSIPLKL--S--------HKNPP-PL-----------------------
--LEVRGEVLMFKEDFARLNETQQENGQQ-TFANPRNAAAGTVRQ---L--DSRIA----
------A---SRPLRFFGY----ALGAV------EGE--T----------------FNTQ
KNIQE-YFNDHGIPT------VLPYKEDLLVVAKGPEEVVKYYHHI-EK-VR--PKLPFD
IDGVVIKVNSLRLQEDLG-LVAR-SPRWATAAKFKP-E-QAQTTVEDIVVQVGRTGALTP
VAIMKPVKVGGVTVTNATLHNQDEITRKDIRIGDTVIIQRAGDVIPEVVEVVNPDKRPAD
RL--------------------------------PYSIPERCPAC-DSVAVKAE------
-GEVVTRCVNP-LCIAVVKESLKHFVARRAMNIDKVGDRLIETLVDNKLLTRFSDFYRLT
--K--EQ------ILSLERQGDKS---------------------------ADNIIKSIE
--NSKNPTL--ARFIFALGI--RFVGEQTGKHLADH-FLTIDKFLEASE-----------
-EELLQVPEIGAKVAKSI---------------RDW--TGNPK-----------------
--------------------------------LVDE-VKAMIE-----------------
-----------------LGVKIAGPVRAQEGSLS-----------------GMSFLITGT
LPV--KRDDAKDLIERN-GGKILGSVSSKLNYLVVG-----------DDPG-SKVEKAQG
L--GV---KIISWEELQAMI-------------------------------
>Bp_Neime15676564
------------------------------------------------------------
----------------------MNPNSKHNTNFTNLLKPSDSDIKQFAAQHICRLTDLLN
RYAYEYYTL-DAPSVPDAEYDKL-FRELEALELNHPELK--LPDSPTQRV------GGEP
--LAGFAEVRHEVPMLSLTNAF-SPQDENGVFDHAEMYAFDQRVRDGL--------DGGN
P------------EYVIEPKFDGLAISLLY-RDGVLV----QAATRGDGTTGEDVTQN--
-----IKT--VSNIPLRL--H--------GENTP-EL-----------------------
--IEVRGEVLMLKADFVALNKRQAENGQK-PFANPRNAAAGSLRQ---L--DSRIT----
------A---QRKLHFFPY----SV-AR----QQDGF--V----------------AEEH
IQELA-YFQALGFS--------LP--NGNFGCFKNIDEVLAFYEHM-QQ-KR--PELPYE
IDGMVVKVNSLAQQHELG-FISR-APRWAVAHKFPA-E-EALTIVEAIDVQIGRTGAVTP
VARLQPVFVGGVTVTNATLHNQDEVSRKDVRVGDTVVVRRAGDVIPEVVRVIF-ERRPMR
ETAVAVSDGIGHRQDDLFAETPSANQTQSVPLHKPYRLPTHCPIC-RSEIEREE------
-GEAVARCSGGMLCQAQRAQGLIHFASRKAMDIDGLGEKQIEQLVAQDLVRHFADLYRLD
--I--PT------LQKMKETADKTVAESDQMPSEGSSVGASGKHKKQPVKWAENILAGIE
--ASKTPEL--ARFLFALGI--RHVGERTAKTLAQA-FGTLERVRRAPE-----------
-PVLACLPDIGTVVARSI---------------AHF--FAQAEQQAMIDELLAAGVAPQT
QAVTIPPARHAEPQRWIARLPGFKISENKAQALWELAGKNIEGLQTDKALPTDWQAWRSE
PQNAALLENLKTFFAQMPSEDEAAQGS--D-GIN------------KAVA-GKTFVLTGT
LPTL-KRDQAQSLIEAA-GGKVSGSVSKKTDYVVAG-----------EAAG-SKLEKANA
L--GV---SVLSEAELL-TLLG-----------------------------
>Bv_Metin189219712 unnamed protein product
------------------------------------------------------------
------------------MIESYLAFIFLNKVNKKKAPSLDSLGYEEIKKRHDELVKLIR
KYDYAYYVE-AHPLVSDQEYDNL-YHELETLEKLHPELI--TPDSPTQRI------GETP
--LSGFSQVTHEIPMLSLENTY-SKEE---------LFAFLERIKRAL--------PGKK
I------------SFTVEPKIDGVSISAVY-KNGLFS----LGATRGNGTVGDDITQN--
-----LKT--IRSLPLRL--E--------TPDPP-EY-----------------------
--LEVRGEAYMSPKDFERLNAQREKEGKV-LFANPRNATAGSLKQ---L--DPRVV----
------A---ERPLAVVFYGAGKLVGMK----------------------------CKTQ
EEWLN-FLKKIGLPI-----------PIVFWVCSNENEVYEAIGKL-NE-CR--NQLPYP
TDGAAVKVNEWEYYSLLG-YTAK-APRWAFAYKYGA-E-RAKTRLNNVIFQVGRSGTITP
VAEMDPVFLSGTTVSRATLHNFDQVKRLDVKIGDVVYLEKAGEVIPEVVGVDLNQRRGTE
K---------------------------------EIVPPEFCPSC-GEKLSW--------
-EGIFLRCENE-NCPAQLKERILHFAQRNAMDIQGLGESLVDQLVDKGIVKDVADIYDLD
EET----------LVNLDRMGKKS---------------------------AQNLLKAIE
--ESKKKDL--SRLIFGLGI--PHIGQKASEDLARY-FGTMDKLSHATE-----------
-EELLNLPFIGEIMARSI---------------VNY--FRKEA-----------------
---------------------------------NRRRLEKLRK-----------------
-----------------KGLNFVSTLSQASS---------------GTLS-GKTFVITGT
LSE--PRESIAQKIISK-GGRVSNSLSRKTSYLVVG-----------SDPG-SKLQEAKK
L--GI---PLINEQELLEMLHGG----------------------------
>Bq_Aquae15606063 unnamed protein product
------------------------------------------------------------
----------------MFTPEREKELQEKTRELLRKIKDVKVLSFEEAKKLAEDLREVIR
YHDYKYYVE-ANPVIPDYDYDRL-FRALKEIEKKYPELI--TPDSPTQRV------ASEI
--SGEFPTVKHYTPMLSLDNAY-SEDE---------LREFDRRVRQIT--------GLEV
V------------EYAVEPKLDGAGIALVY-ENDLFV----RGATRGDGEYGEDITNN--
-----LKT--IKTIPLKA--E--------FSRFGIKL-----------------------
--AEIRGEVVIRKDEFQKLNKERMEEGLP-PFANPRNAAAGSIRQ---K--DPKEV----
------A---KRNLEAIVY----HLSYV----EPPET--E----------------PPTH
YESLK-MLHTLGFK--------TL--FKDTKVCKGIDEVIEYCKEW-EK-KR--DSYPYE
IDGMVVKVNDRRLWKVLG-YTSH-HPRWAIAYKFKP-R-RAVTKLVDVVFQVGRTGTITP
VGKLEPVELGGVTVSSVSLFNEDFIREKDIRIGDWVVVERAGDVIPYVVEVLK-EKRT--
-------------GEEK-----------------PVEFPKYCPSC-GSELVKLP------
-EEVAIRCINI-SCPAQSVLRIKHWASRDAMDIRGLGDATIKLLFNRGLAKDVGDLYYLK
--L--TD------ILKLPGFGEKS---------------------------AMNLLKAIE
--ESKNRPL--DRVLYGLGI--RYVGQTTAKKIAEI-INSVWDLKDIPL-----------
-EKLMRLEGIGYKVARSI---------------KEF--FNIPQ-----------------
---------------------------N-----LEV-LKKLEK-----------------
-----------------AGVNLAKKVK--E-KVA------------DVLK-GKTFVFTGT
LDCC-SREKAGEIVEML-GGKFSNSVTSKTDYLVVG-----------KDPGATKLSKAKK
Y--GV---KTITEEEFV-NMIKDYVDLEKIKKEDKKEKPKIGRLF------
>Bp_Camup57241999
------------------------------------------------------------
------------------------------------------------MSEYLKKVALAN
LWMRAYYEE-DEPLASDEEYDRL-IREIKVFEKENPSLI--SPDSPTQKI------APTI
--QSKFKKSRHLSKMWSMEDVF-DEEE---------LRAWAKRARCED------------
-------------GFFIEPKFDGASLNLLY-QKGRLV----SAATRGDGEIGEDVTLN--
-----VKE--IANIPQII--N--------YE----GE-----------------------
--IEIRGEVVILKEDFERLNEKRAKENLS-LFANPRNAASGSLRQ---L--DTQIT----
------K---ERNLKFYPW----GVGKH-------TL--S----------------FAKH
SELMC-FVRELGFLK-----------DEFVRVCKNLDEVLTHYKEL-LS-LR--DLKPMM
MDGMVVRVDDIALCKELG-YTIK-YPKFMAAFKFPA-L-EKSTRLVGVSLQVGRSGVITP
VAVLEPVNLDGVVVKSASLHNFDEIERLNLRLNDFVSVIRSGDVIPKITKVFKDRRGENA
L---------------------------------KIERPKLCPVC-ESELLD--------
-EGALIKCQNL-DCKARLVNSIIYFVSKKCLNIDGLGESIVELLYEKQKITSIESIFRLK
--F--QD------FEGLEGFKEKK---------------------------ITKLLNAIE
--SAKICPL--YRFITALGI--EHIGEVAAKKLALS-FD--KEWYQKSF-----------
-EEYKNLEGFGEQMALSL---------------VEFTRVNQAR-----------------
-------------------------------------IEAFYK-----------------
--------------------LLNLENEKQEISTQ------------SPFY-EKTFVITGT
LSR--PRDEFKALIERL-GGKVSSSVSKKTDFVLFG-----------EEAG-SKLEKARE
L--GV---KCIDEIQFN-TLAK-----------------------------
>Bp_Nitsp152990877 unnamed protein product
------------------------------------------------------------
--------------------------------------------MIKNYQEYKEAVEKLK
RWAYAYYVL-DNPEVPDEVYDKL-YREVEEYEKAHPDQI--DPTSPTQRI------GAEP
--AKEFKKIKHLSKMWSMEDVF-NQRE---------MHEWLERVYKNA--------GRKD
L------------QFYIEPKFDGASLNLIY-ENGLLK----SAATRGDGEVGEDVTAN--
-----AKT--IPSIPLGI--D--------YK----GL-----------------------
--IEIRGEVVIRKDDFEKLNHERALKGES-TFANPRNAAAGSLRQ---L--DPKVT----
------A---QRKLYFYPW----DIGY-------NTL--N----------------FKYQ
HEKMD-FVYQQGFIK------PFKR-----AICENEEEIQQLYEEF-SK-ER--DKLPVM
LDGMVVKVDEIALHEILG-YTVK-YPRWMVAYKFPA-V-EKMTRIIDIVPQVGRTGVITP
VAILEPVEIEGVVVERATLHNYAEIERKDIRIGDMVIVIRSGDVIPEVTKVLT-QYRT--
-------------GKEK-----------------KVERPKVCPVC-GQPVLD--------
-EGILIKCQNL-SCPARVVNSIIYFASKQCLDISGLGEATVKLLYEKGLVKDVVDLFKLK
--K--ED------LLRLPGFAEKK---------------------------AQNLIDATQ
--SVKGVEC--WRFVNALGI--EHIGEVASKKLCEK-FG--LDWYKAPK-----------
-EKLYEIEGFGPEMVRSI---------------EEF--VEVNK-----------------
----------------------------------EK-IEKLIE-----------------
-------------------LLQPTEPKKEEEVEN------------SPLA-HKTVVLTGE
MKL--PRSKIKELLERA-GAHVTNSVSHHTDYVFYG-----------ENPG-SKFQKAQQ
L--GV---PLLPEEKMWELLKEAGIEA------------------------
>u2_Amsmo9964513 | ref | NP_064981.1 |  putative NAD+ dependent DNA ligase [Amsacta moorei entomopoxvirus]
------------------------------------------------------------
---------------------------MNHIKKILKIKSDKDILNYIDALNYNDLENIIQ
TLDNSYYD--KEALISDKKYDLI-RNFINNKYPNESLCK---------KI------GYTP
-----EDKVRLKYFMGSENKTYKSDNK---------LLSWINEYHTN-------------
-------------ILVLSAKADGISVLWDI-KNN-------KIYSRGDGKYGKDITHF--
-----INY--FNFSDDKNINN--------NDIFKNNI-----------------------
--NFVRGELVIDKPE-------------------NRNIVAGQINR---N--EIDKE----
------T---ALKIYFVAY----EILEP----------------------------RMTQ
LEQFH-KLTENSIRT-------------VKYDSVDYNISYEQLSEIYNN-YT--QELSYY
IDGIIIRNNNLNPVIKSG------NPPWSICFKETD-K-IYITTVKEIKWDISKKNIYIP
KAILEPIIIDNSTINAVACHNAKYVIDKKINTGSIVEIVKKGGVIPIINNVIKESDI---
----------------------------------EIILP-------DGIL----------
-SGVNIIFTG--VNKESEIKRILYFF--KSFGYKNINKTIIDKLYMLG-YVNILKYLEKD
--------------INIEEYNNKK--------------------------TYIKLLEVIK
DIKSKNYNI--VDILTALSL--DSISKSRVCAIYNE-FPDF--LKDKNE-----------
-KDYSSINGIGKSISKKI------------------------------------------
-------------------------------------NDNIIN-----------------
------------------------------------------------------------
-----NYEYIINILNAL-----------NIKY----------------------------
---------------------------------------------------
>u2_Melsa9631366 | ref | NP_048233.1 |  ORF MSV162 putative NAD+ dependent DNA ligase, similar to Thermus thermophilus SW:P26996 [Melanoplus sanguinipes entomopoxvirus]
------------------------------------------------------------
------------------------------MDNIKKIKQTSDVNKVLNKISLEDISEIIK
ILNEKYYE--GETLISDEIYDKI-IEYVNKKYPDNDITK---------KI------GYEP
-----KNKVKLPYYMGSENKIY-DEDEKK-------FNNWIEKYGTS-------------
-------------SIIVSVKADGISVLWDIGKN--------KLYTRGDGNYGKDISWF--
-----LKY--MNYDLPEL-----------------SD-----------------------
--YVIRGELVINKDK-------------------TRNDVAGAINS---LEANRNED----
------I---LKEIYFVGY----EILNP----------------------------RFNQ
ENQFK-KLKQHKIR------------HIKAMKYDIEDVSLECLSELYQE-LK--PKMKYD
IDGLVIRNNNVNDPITDG------NPPWSFAYKPPN-T-IYTTKVLNVIWQISKQNKYIP
IAELEPIKLENKTIKRVSCYNAKFVTENGIGTDAIVEIEYRGGAIPKLVNVIKPVTVD--
----------------------------------ESDLPDG-------------------
-KIIDNHLYAPIDSKESNIKIISQFF--KILSIQAPNKKVIEHLYDNG-ITNIVELLKSD
-------------LTELLDTTKKI---------------------------NKNALHSIN
--IAKSIEISLPLAIAALSI--PNLTEKVLEKI----YNTHKDFLTTKQ-----------
--DFEKIKGINKLSAEKI------------------------------------------
-------------------------------------KSQILK-----------------
------------------------------------------------------------
-----NKNMIDEYLKLI-------------------------------------------
--------KIK----------------------------------------
>l2_Invir15078917 | ref | NP_149668.1 |  205R [Invertebrate iridescent virus 6]
------------------------------------------------------------
----------------------------------MDETQQLLYKFKNLTISENEKLKLKE
KADHFYFNT-EKEILTDNEYDIL-AEQLQSTNVGCSPLI---------------------
------SKTDLPLWMGSLDKVY-NDKE---------LNLWIKKVASD-------------
-------------KYIIQCKLDGVSCLIIN-KDNKL-----KAYTRGNGKVGTDISHL--
-----IKYFIKDKCLPNN------------------------------------------
--IALRCEIIIKKETFNQKYKH--------AFSNPRSFVSGVVNR---KQENIVIS----
------E---LNDLCLIAY----ELINF----PVNEY-------------------QKNI
LTQIE-IIEQLNFIQ-----------FVNFKTISNEFLTQKALSNLFKE-MK--NNSLFE
MDGLVILANTPYIRVTEG------NPKHSIAFKVRG-DNVKEAKVTFIEWNVGKTGVFTP
KVHIVPTEINGTTVSCFTGFNANYLIEKGIGEGAIILVTRAGDAIPQIIGVKQTG-----
----------------------------------VLTFPK--------DYEWKG------
----DCRIVEKIESKERIIKQILHFV--ESVDIPYIKEATINKLYNNG-CTSIELFLKLT
-------------QKDLLLFGPKL---------------------------SSTIYNSIQ
--KSFEAPI--EKFLSGYNAFGDYIGEKKILLLLQK-YPNLFELENLDA-----------
-IDLVSIEGIGSKTATQI---------------KQH--FINAK-----------------
-------------------------------LIYNNIIQNKLF-----------------
-----------------KGVLHTPSKQNTVELFK--------------------VCVSGT
-----RDPLFIQELKNR-GFVLSDNITKKVKVLIVK----------NSNEETTKVKKANS
V--GI---TILTLEDFKQKYF------------------------------
>l1_Aedta109287930 | ref | YP_654624.1 |  hypothetical protein MIV052L [Invertebrate iridescent virus 3]
------------------------------------------------------------
-------------------------------------------MYDPQFEKYNQLLKLKE
KADKAYYNGVGDPIMSDEEYDNL-VDYMDELNPDGGVKT---------KV------GASP
---SRSKSVKLPMPMNSLDKIK-TQHE---------FDNWMKNWKPKA------------
-------------MLLVKEKLDGVSCLAVF-TLEQNKPPKIELFTRGDGTTGTNITRL--
-----LNH--GLKVGNDY--C--------FDDMVNEDKWTTDWGCYLNAEAIDHWKKLPV
KKVYIRGELIVTRKNFQTWYSN--------RFMNARNLVSGQVNK---K--SPDPK----
------I---LQDIDFVPYDLVIDLKRP----------------------------TMTH
EVEHL-LFRMIGATP-----------VYTRFLFLSDTISTESMADYLER-RK--EKSDYE
IDGLVIQVDDDTLFAPPD---NR-NPKDTVAFKIMG-T-TARTTVTHVEWNLSKGSKYKP
TIHITPVSLSGVTISKVTGFHGKYISENKIGKGAVVLITRSGEVIPHIVSVISPAAKQ--
----------------------------------DVLLPSNG--------VW--------
-KGVDIYYDGAEEPREITVKKMVHFF--TSLGCLGLKTMTVGRLYDAG-YRTVEAIVGAD
TKK----------LVLINGFRMV----------------------------AQKLLPSMW
VNVAKATP---HELMAALNAFGEGIGLRKIQNIDCS-KPEALEVIGMTKKTVETRIWPIW
NDVLARVNALSRMAKSQLRKQETGSCEPEEDDDYNFGSYHPCH-----------------
--------------------------------MPCQSSNKIWECRSRSPSAAGSASPCRP
TKRRDDWFDSSESSCATETCVVESPPKKR-----------------PPMQ-GYVFVFTRF
-----RDKDLERQITAL-GGKVLNNVNQNVTHVITK------------EKGPYKKPYTGK
LKFALDNNLFVWSLVHLKSIVADEQEKLKRQRKCRARSPSPCGTACSTERD
>Bv_Lenar149198973 unnamed protein product
------------------------------------------------------------
-------------------------------------------------MDIDALKAKLD
QANQLYRTG-GESPLSDAEYDYL-LEQVNDQKFRD-------------KV------GYEI
----EKNKVELAVPMGSLNKIK-TQAE---------VFDWSKSKSIPLDT----------
-------------EICVTPKYDGLSLLVYF-VDGIYK----GAYTRGDGMFGQDVGEH--
-----FTV--NPLCDLRL------------PQDFTGY-----------------------
--LI--GECIMDEAKFQTKYSE--------KFKNPRNMVAGLLSR------KTLSR----
------E---LADVCYVAY----GVRSAQMAHKQDQV--E----------------FCNR
Y-----INAQWKYKV-------------LCPLYKLEDLKDAELQKVYDSETR------FQ
CDGLVLEINDSDLFHQIGKETNSLNPGAARAWKPESDD-SLPSIVKEVVWQISKNGAAKP
VIRIEPIDLAGVTISNVTGINARFIEDSGIAKGATVTIIRSGDVIPKVIGVPNAIE----
----------------------------------NVDLPKQCPSC-ESELVWNE------
-NRVDIVCENK-LCPATNKAALIDFF--STLKADEVGEGIITSLWDAG-YQSVKNLLNLT
--M--ED------LLKLEGFKQRK---------------------------AKKVLDSIK
I-SVVDVPL--PRLQHASNLF-KGLGEKKLELLQKYDQAGIKPSF---------------
-EELLEVDGYSEISAKSY---------------LDS------------------------
-------------------------------------IDAYWE-----------------
-----------------FAAELPGLKYKKVLVNE------------GGMFAGQTLVFTGF
-----RSPELEEQVKTE-GGKIGSSVSKKTSVLVVK----------AKGSGSSKEKKAID
L--GV---EVWGRDDLENKLNSAEDEPEEMIGIEAPSDPEEQGELIQPDLF
>n1_Acapo55819181 | ref | YP_142657.1 |  NAD-dependent DNA ligase [Acanthamoeba polyphaga mimivirus]
------------------------------------------------------------
------------------------------MDIIKKIKKSKSLWAILPSLNATDIEEALS
VSSEYYHNT-GTSLISDQEYDIL-MDRLKELNPSSKIFA---------QV------GAPV
----KGKKVKLPFWMGSMNKIKADEKA---------VNKWLNEYSG--------------
-------------PYVISDKLDGISCLLTI-KNNKT-----KLYTRGDGTYGQDITH---
-----LLG--LINIDIGL-----------LEEIDQD------------------------
--IAIRGELIMSKKNFEKYQE---------IMANARNMVGGIVNS------KPESV----
------NKDHAADVDLIFY----EVIKP----------------------------NDKL
SRQLK-ILKEWGLKV------------VYYNIYKTFD--VNILESVLSE-RK--KKSGYE
IDGIIVTDNNKHVRNISG------NPSYSFAFKGDT-P-TIDTVVKRVIWTPSKDGVLVP
RIKFKKVRLSNVDLEYTTGFNAKYIVDNKIGSGAIINVVRSGDVIPYITHVVKPAKKP--
------------------------------------DLP-------NIEYVWDK------
-NGVNIILADINDNETVIIKRLTKFM--RNIGAENISEGITTRLVEAG-FDTIPKIINMT
--E--ED------FLTIDGFQERL---------------------------AEKIYNNLQ
N-SLDNLDI--LTLMDASNIFGRGFGTKKFKKILDV-YPNIVNQYTKET-------DNIW
RKKLLDIEGFDTITVNKF---------------LGE--MPNFQ-----------------
--------------------------------KFYKVINKTIT-----------------
-------------------IKPYISEVNSEGIFQ-----------------NQTVVFTGF
-----RNADWQKFIENE-GGKVSGSVSKNTSLLVYN----------DGEESSAKYQKAKQ
L--GI---KTMTKSSFSKKFEK-----------------------------
